# Supplementary material for: Secreted HSP90α-LRP1 Signaling Promotes Tumor Metastasis and Chemoresistance in Pancreatic Cancer
Source: Int J Mol Sci. 2022 May 16;23(10):5532. doi: 10.3390/ijms23105532 (PMC9141888; doi:10.3390/ijms23105532)
Supplement: Supplementary file 1 [file ijms-23-05532-s001.zip]

Archive with 1 entries (1 files):
- ijms-1701289-supplementary.pdf
